# Supplementary material for: Bifidobacterium infantis modulates intestinal microecology to inhibit the spread of antimicrobial resistance
Source: mSystems. 2025 Oct 31;10(11):e00728-25. doi: 10.1128/msystems.00728-25 (PMC12625698; doi:10.1128/msystems.00728-25)
Supplement: Table S1 — The content of bile acids in the samples. [file msystems.00728-25-s0002.xlsx]

## Sheet: abundance
Table S1.The content of bile acids in the samples.
group	Sample	THDCA	THCA	NorCA	TDCA	HDCA	isoLCA	12_ ketoLCA	alloLCA	DCA	GLCA	TCDCA	GUDCA	CDCA	CA	TUDCA	LCA	βUDCA	GCA	TLCA	UDCA	3_DHCA	HCA	α-MCA	β-MCA	TCA	T-α-MCA	GDCA
Control	C8	165.106	42.7859	38.2324	363.717	17237.2	819.85	168675	784.232	58940.1	14.267	125.042	19.4781	1956.18	73513.9	101.588	7584.83	783.787	165.479	22.7639	18091.3	8934.45	3216.98	21004.2	34400.6	1962.75	941.684	250.73
Control	C8_1	51.0864	20.8865	15.0349	95.1844	11590.6	1155.77	26231.5	5028.5	43176	8.79586	34.1278	34.6461	36.409	456.339	42.1745	7661.98	3697.22	1.7203	5.17843	73085.2	17.6359	1760.36	3766.14	8311.99	504.516	411.849	138.717
Control	C9	77.1415	17.8857	6.17054	161.614	3385.46	268.856	55173.2	71.3981	10766.5	3.30972	50.3741	7.34023	372.024	5779.18	57.6486	2049.57	216.086	16.975	5.17843	4956.15	336.663	1212.78	5937.39	16035.8	947.976	469.14	36.086
Control	C9_1	112.278	129.155	45.758	114.742	4986.66	447.505	30316	35.6991	18115.4	1.65486	90.7809	3.62503	883.514	34307.1	207.827	3463.45	863.016	59.1305	10.3569	1671.4	5453.72	8643.19	18239.2	38095.2	2222.98	3147.99	19.2624
Control	C10	145.016	68.0303	23.0972	160.948	1776.74	117.604	22933.8	35.6991	12852.9	1.65486	152.485	3.62503	752.613	23273.7	249.628	1973.18	140.022	41.5477	5.17843	763.927	1688.24	1282.73	6113.11	17601	3415.89	1393.35	16.52
Control	C10_1	103.732	21.2241	10.611	231.519	3252.22	316.12	45991.4	35.6991	18633.9	1.65486	83.1283	3.62503	284.474	6214.67	97.7163	3765.78	321.775	18.5528	5.17843		412.368	1599.29	5498.3	24756.4	1661.75	463.989	19.5227
Control	C11	89.1772	30.0402	8.59518	165.441	7156.84	1059.08	77137	648.035	38703	4.65465	68.5411	10.1122	220.432	3953.38	115.271	6438.66	637.999	9.79889	17.3107	21017.6	200.197	919.405	5906.87	17428.4	962.513	550.989	44.4916
Control	C11_1	54.3789	26.3913	25.6472	152.729	13054.5	1649.41	55154.2	2849.24	89912.1	5.98029	63.1988	18.3744	87.9309	2886.41	89.6939	13455.4	1435.21	3.63165	5.17843	59259.4	145.476	1934.75	8927.23	12867.3	1212.63	473.705	118.103
Control	C12	88.479	19.5661	12.6735	104.984	7615.13	58.8021	73324.6	35.6991	48037.4	1.65486	36.9566	8.56094	18.2045	4161.56	95.088	5071.37	750.205	6.46581	5.17843	20773	169.712	771.543	4961.34	12088.5	969.146	454.963	81.186
Control	C12_1	196.803	64.6283	10.4123	313.462	4523.79	382.942	39382	385.579	17494.7	5.17538	102.381	7.25006	389.44	10048.7	188.88	3515.02	290.235	32.5557	14.1629	3767.42	723.057	1454.47	6682.55	20122.2	2455.32	1676.15	25.5009
Control	C13	50.5669	17.9513	8.42615	224.266	12002	1328.22	69660	1840.98	61938.8	5.28671	91.3695	7.92838	132.378	2295.24	108.411	11268	916.031	1.7203	5.17843	40325.7	86.1359	1112.94	9416.26	14580.6	1446.74	240.982	55.3136
Control	C13_1	51.5718	41.6053	14.7411	76.4236	7612.88	1157.08	31845.1	655.484	48472.2	5.29158	99.2571	9.55037	481.998	2039.98	136.503	7817.41	944.49	3.4406	5.17843	22410.1	144.908	6411.81	10218.7	8339.34	1467.88	630.895	66.5858
B. infantis	B7	64.0377	32.0639	8.15063	134.003	1047.86	368.514	19929.8	35.6991	6319.24	1.65486	83.7485	3.62503	337.034	6273.41	155.124	2213.88	47.762	18.8656	5.17843	663.336	560.224	751.254	2322.47	19187.3	1908.62	670.991	9.29317
B. infantis	B7_1	201.048	45.712	5.50157	302.64	2852.44	482.749	42891.9	136.56	21764.2	1.65486	94.1011	3.62503	146.131	3436.69	259.092	4171.6	95.5239	7.3777	10.8006	2389.8	225.535	610.757	3177.77	16706.7	2593.01	1338.4	23.1853
B. infantis	B8	235.009	86.9316	19.077	497.105	17798.3	1261.5	141420	1261.07	79986.8	7.86316	84.438	22.304	142.494	9259.08	231.473	10684.2	585.044	15.3366	18.7105	23487.2	239.336	1864.84	14111.2	36042.6	4242.87	1807.72	184.32
B. infantis	B8_1	344.976	83.3364	59.9869	783.224	17819	846.602	100721	111.605	99562.2	3.71157	177.787	8.49195	2989.17	158809	270.637	6090.6	701.492	172.922	57.182	12024.4	9630.74	2487.16	26709.6	67685.8	5002.55	2015.35	145.417
B. infantis	B9	188.853	36.0682	15.9233	292.439	5589.43	735.303	40474.1	35.6991	32507.5	1.65486	85.1447	3.62503	372.271	6059.3	148.668	4593.82	138.925	9.13802	5.17843	2143.74	331.758	683.04	3052.42	9237.71	2553.37	1039.94	15.1624
B. infantis	B9_1	197.71	152.931	39.5281	157.663	2932.57	820.947	17471.4	35.6991	18867.1	3.87327	369.935	3.62503	1042.66	13214.2	450.229	5125.25	315.267	26.6124	16.2134	1324.78	1013.98	2883.28	9602.84	25993.2	4749.99	4858.67	9.57486
B. infantis	B10	122.207	26.9266	24.5492	38.2118	1550.82	58.8021	835.777	262.184	54.8323	1.65486	98.157	3.62503	588.424	23555.4	112.552	541.451	192.43	32.2647	5.17843	241.039	2071.26	531.4	3490.35	13154	1747.51	723.86	4.64658
B. infantis	B10_1	34.6035	77.7626	12.4918	112.093	2230.44	773.963	21273.5	35.6991	16946.5	5.93453	211.435	8.45292	500.929	4734.39	303.948	4289.67	725.231	12.5235	15.2342	1770.94	238.553	3120.83	7367.6	13271.4	2592.82	1118.82	54.0262
B. infantis	B11	157.033	49.2883	22.9669	536.869	14757.6	1331.57	118953	624.678	99653.1	8.62647	132.65	18.8667	702.995	8062.23	261.627	13465.1	713.547	10.3997	51.7346	30784.6	367.748	4329.01	31989.1	39219	2497.42	782.619	167.816
B. infantis	B11_1	177.919	77.7153	25.8494	475.44	7811.77	978.191	125369	424.292	90499.1	4.96131	151.935	10.3673	1157.86	40668.8	313.54	8338.45	434.068	47.1644	21.4263	12492.2	1226.84	1560.94	9700.33	26766.1	5040.27	2309.71	121.021
B. infantis	B12	192.47	67.9007	5.22022	347.705	2413.16	573.217	49825.4	85.7439	17951	1.65486	173.166	3.62503	264.768	6488.46	294.988	4258.1	47.762	13.9831	15.0455	1677.03	233.857	533.842	2498.23	9348.05	4488.45	1467.23	18.1043
B. infantis	B12_1	115	36.18	8.30841	276.829	1900.66	387.761	33855.4	35.6991	19864.7	1.65486	88.0431	3.62503	275.763	5200.34	190.436	2844.34	115.064	10.4281	26.0137	2376.76	250.245	389.027	2479.49	11758.2	2285.14	1029.23	20.2889
